# Supplementary material for: UV-Cured Antibacterial Hydrogels Based on PEG and Monodisperse Heterofunctional Bis-MPA Dendrimers
Source: Molecules. 2021 Apr 19;26(8):2364. doi: 10.3390/molecules26082364 (PMC8073803; doi:10.3390/molecules26082364)
Supplement: Supplementary file 1 [file molecules-26-02364-s001.zip]

Archive with 2 entries (1 files):
- molecules-1173236-supplementary/
- molecules-1173236-supplementary/molecules-1173236-supplementary.pdf
